# Supplementary material for: Effect of Monosaccharides Including Rare Sugars on the Bilayer Phase Behavior of Dimyristoylphosphatidylcholine
Source: Membranes (Basel). 2024 Dec 3;14(12):258. doi: 10.3390/membranes14120258 (PMC11676506; doi:10.3390/membranes14120258)
Supplement: Supplementary file 1 [file membranes-14-00258-s001.zip]

Archive with 1 entries (1 files):
- membranes-3212198-supplementary.pdf
